# Supplementary material for: Infiltrating natural killer cells bind, lyse and increase chemotherapy efficacy in glioblastoma stem-like tumorospheres
Source: Commun Biol. 2022 May 10;5:436. doi: 10.1038/s42003-022-03402-z (PMC9090761; doi:10.1038/s42003-022-03402-z)
Supplement: Supplementary file 4 — Supplementary Data 1 [file 42003_2022_3402_MOESM4_ESM.xlsx]

## Sheet: Figure 1
f
	GBM					H
NK	17.4	33.8	34.4	23.6	32.5	12.6	12.8	21	15.9
CD4	28.3	26.4	31.2	14.6	32.1	50.5	35.5	35.3	30.6
CD8	18.3	14.3	24.6	15	24.1	21.5	18.1	15.5	20
CD19	3.76	5.9	2.97	6.57	4.62	9.69	6.31	8.82	12
CD14	33.7	21.1	17.3	37.8	17.3	4.66	14.2	11.7	21.6
g
PBMCs	GBM			H
unt.	12.07	9.2	2.76	9.68	6.19	5.23
IL-2	27.23	24.15	4.77	101.8	28.02	87.47
IL-2+anti-CD16	17.03	19.06	4.29	27.78	74.75	38.75
IL-2+anti-CD3/28	16.21	33.22	6.94	30.29	148.12	190.07
IL-2+sAJ2	21.57	24.99	3.99	46.6	36	111.55
h
PBMCs	GBM			H
unt.	16.09	145.32	9.85	20.54	56.48	179.61
IL-2	13.49	122.98	191.56	2913.61	2500.95	410.29
IL-2+anti-CD16	226.03	175.46	76.73	2725.33	2722	750.6
IL-2+anti-CD3/28	1509.84	218.06	549.18	2989.7	2894.18	2420.43
IL-2+sAJ2	903.52	2060.39	2026.61	3215.2	3030.25	2497.05
j
NKs	GBM			H
IL-2	173	356.68	150	112.16	157.62	740.97
IL-2+anti-CD16	95.18	119.84	80	48.87	86.89	206.56
IL-2+sAJ2	214.69	98.3	100	123.86	183.95	696.04
k
NKs	GBM			H
IL-2	170.19	100	52	900	878.77	1100
IL-2+sAJ2	3558.8	2829.49	3400	3904.55	3504.55	3200

## Sheet: Figure 2
a
	unt.			IL-2			IL-2+antiCD16
UC2	10.92	7.69	10.75	107.22	120.52	112.16	60.89	66.55	74.75
GS025	0.16	3.17	2	26.6	9.36	13.02	24.93	20.03	13.91
NCH421k	2.26	1.53	2	151.15	105	165.12	84.4	78.44	40.42
c
	pNK IL2		pNK IL2 + antiCD16		sNK IL2		sNK IL2 + antiCD16
GS025	13.53	13.02	13.91	14.15	53.14	51.49	20.88	20.54
NCH421k	163.05	165.12	40.42	42.9	165.53	183.59	90.11	99.82
d
	GS025			NCH421k
control	1.41979	1.62799	1.52389	1.74046	1.83206	1.78626
1 % FBS	3.29331	2.72727	3.01029	1.24455	1.42835	1.33645
e
	GS025					NCH421k
culture	74.24	92.95	97.69	42.54	85.81	27.15	35.68	27.85	27.04	24.3
tumorospheres	90.85	74.86	73.51	84.67	81.57	43.73	43.54	44.55	47.85	47.68
h
RLU	Non-tumor mouse	NSG GS025	NSG NCH421k
	2125	1925	209690
	2410	1725	216405
	2255	1855	244035

## Sheet: Figure 4
c
	GS025 alone	pNK IL-2 5:1	pNK IL-2 2.5:1	sNK IL-2 5:1	sNK IL-2 2.5:1	sNK IL-2 + antiCD16 5:1	sNK IL-2 + antiCD16 2.5:1
	266.928	9411.82	3917.26	14091.7	2495.95	1287.84	2911.94
	974.115	10833.1	3362.6	15149	13138.4	759.185	1611.97
	771.318	6049.22	3500	14681	13346.4	12393.1	12029.1
	NCH421k alone	pNK IL-2 5:1	pNK IL-2 2.5:1	sNK IL-2 5:1	sNK IL-2 2.5:1	sNK IL-2 + antiCD16 5:1	sNK IL-2 + antiCD16 2.5:1
	1516.8	11088	3921.6	31968	5232	9360	11808
	1915.2	8640	3302.4	30768	5856	8112	2059.2
	1843.2	20928	3500	30000	16560	3000	1790.4

## Sheet: Figure 5
a
IFN-γ		NK control		NK + GS025				IFN-γ		NK control		NK + NCH421k
IL-2	5:1	97.78	100.56	222.78	211.11			IL-2	5:1	100.56	97.78	362.78	376.11
	2.5:1	0	0	135.56	126.11				2.5:1	0	0	416.67	170
	0.5:1	0	0	0	0				0.5:1	0	0	0	0
IL-2 + anti16	5:1	516.67	516.67	783.33	728.89			IL-2 + anti16	5:1	516.67	516.67	1436.11	1413.89
	2.5:1	111.11	211.11	390	395				2.5:1	211.11	111.11	756.11	877.78
	0.5:1	0	0	19.44	0				0.5:1	0	0	32.22	21.11
c
IL-6		NK control		NK + GS025				IL-6		NK control		NK + NCH421k
IL-2	5:1	0	0	0	0			IL-2	5:1	0	0	0	0
	2.5:1	0	0	0	0				2.5:1	0	0	0	0
	0.5:1	0	0	0	0				0.5:1	0	0	0	0
IL-2 + anti16	5:1	127.78	60.49	320.76	269.68			IL-2 + anti16	5:1	60.49	127.78	916.7	941.84
	2.5:1	0	0	126.97	43.46				2.5:1	0	0	491.84	351.57
	0.5:1	0	17.51	0	0				0.5:1	17.51	0	0	0

## Sheet: Figure 6
a
CD44	GS025				NCH421k					CD54	GS025				NCH421k
	Control	NK sup.	TMZ	NK sup. + TMZ	Control	NK sup.	TMZ	NK sup. + TMZ			Control	NK sup.	TMZ	NK sup. + TMZ	Control	NK sup.	TMZ	NK sup. + TMZ
	10.8882	10.4712	12.7114	18.5059	0.763819	0.751701	1.01435	1.26667			1.46471	8.29041	1.84564	13.2648	0.708543	8.60544	0.791069	10.0929
	12.1765	11.5178	17.7584	17.2095	0.758794	0.629252	0.842105	0.930952			1.58824	7.7863	2.21476	11.4308	0.959799	6.2551	0.810207	8.13809
	14.2353	12.9041	17.9933	21.4941	0.61809	0.547619	0.641148	0.792857			1.57647	8.37808	2.40268	12.3636	0.603015	6.7415	0.631579	8.24286
MHC class I	GS025				NCH421k					PD-L1	GS025				NCH421k
	Control	NK sup.	TMZ	NK sup. + TMZ	Control	NK sup.	TMZ	NK sup. + TMZ			Control	NK sup.	TMZ	NK sup. + TMZ	Control	NK sup.	TMZ	NK sup. + TMZ
	10.5118	13.3589	12.4027	24.1502	2.28643	12.915	3.88198	12.7738			1.88235	2.45479	1.30872	2.75889	1.65327	2.12925	1.50239	1.63333
	4.79412	28.4219	17.3691	24.6087	2.80904	13.0476	2.40829	18.1595			1.84118	1.85753	1.96644	2.56917	2.48744	2.08163	2.61882	1.79286
	11.6353	12.9425	9.05369	27.0909	2.88442	12.5986	4.70813				1.42941	1.86301	1.51678	3.16206	1.50754	1.12245	1.23764	1.33571
b
		sNK + IL-2				sNK + IL-2 + antiDD16
	GS025	10:1	5:1	2.5:1	1.25:1	10:1	5:1	2.5:1	1.25:1
	3.69452	1.48703	15.0173	12.9107	11.9712	14.4841	11.3545	10.6484	9.65994
	5.48851	3.35409	15.3699	19.0782	9.62457	16.6905	12.0142	17.7811	11.7568
	4.49966	16.7975					13.6788		15.6218
		sNK + IL-2				sNK + IL-2 + antiCD16
	NCH421k	10:1	5:1	2.5:1	1.25:1	10:1	5:1	2.5:1	1.25:1
	3.05097	6.10209	5.45154	12.1505	4.42261	8.78883	8.84466	4.89461	7.78398
	1.01137	2.94186	3.78295	2.36309	3.01453	6.94668	5.35648	4.8125	3.66811
	2.61289			4.02907		5.10514	5.52519		2.19622
c
CDDP (µg/mL)	Control				NK sup.
0	170000	210000	65000	235000	170000	130000	200000	95000
25	245000	180000	200000		135000	145000	160000
50	90000	185000	265000	250000	50000	80000	30000	50000
d
TMZ (µM)	Control				NK sup.
0	200000	190000	170000	235000	115000	95000	165000	180000
430	115000	75000	135000	85000	50000	95000	170000	75000
e
CDDP (µg/mL)	Control				NK sup.
0	345000	260000	400000	245000	310000	235000	425000	170000
25	180000	250000	220000		80000	40000	105000
50	70000	90000	145000	170000	20000	10000	55000	75000
f
TMZ (µM)	Control				NK sup.
0	185000	175000	175000	120000	210000	150000	95000	140000
430	110000	80000	75000	70000	65000	60000	60000	65000
g
CDDP (µg/mL)	Control				NK sup.
0	4.5	2.98	2.01	3.03	5.17	1.68	2.24	2.61
25	4.29	3.79	4.63		4.19	3.26	3.74
50	5.42	11.6	4.13	4.95	7.65	12.3	5.02	4
h
TMZ (µM)	Control				NK sup.
0	3.42	2.86	3.37	3.09	2.9	2.47	4.29	2.66
430	5.18	3.74	4.47	5.28	4.78	5.53	4.62	4.84
i
CDDP (µg/mL)	Control				NK sup.
0	10.5	3.21	4.45	4.59	13.1	5.57	9.59	7.79
25	16.1	13.1	25.9		31.9	55.6	52
50	72.3	83.1	69.5	81.3	78.5	80.7	82.6	80.5
j
TMZ (µM)	Control				NK sup.
0	9.95	4.75	5.36	5.88	10.3	11.7	12.6	13.9
430	10.2	10.2	10.5	11.4	13.4	13.8	13.4	15.4

## Sheet: Figure 7
a
	Control	10 % FBS	IFN-γ
	78.9171	41.89	25.843
	53.9888	22.2976	29.742
	66.7	12.2623	20.4008
	45.9807	21.5514	41.0523
E:T ratio	Control				10 % FBS				IFN-γ
5:1	70.2253	60.7833	64.2167	71.9421	41.7778	28.9778	26.8444	31.1111	39.5669	43.0315	33.2677	47.4409
2.5:1	40.1824	38.0365	36.3197	34.1738	32.5333	37.5111	26.1333	28.2667	25.7087	27.5984	28.8583	27.9134
1.25:1	30.3112	25.5901	34.1738	25.1609	24.7111	13.3333	15.4667	19.7333	19.4094	16.2598	16.8898	21.2992
0.625:1	19.1524	16.5772	15.7189	18.7232	11.9111	9.06667	11.2	11.9111	9.64567	10.5906	11.8504	12.1654
0.313:1	16.1481	15.2897	14.0022	17.4356	4.8	6.93333	6.93333	6.22222	4.6063	3.97638	6.49606	7.44095
0.156:1	9.7103	8.85193	8.85193	7.56438	1.24444	1.24444	1.24444	1.95556	2.08661	1.14173	1.45669	-5.47244
0.078:1	6.70601	4.1309	4.98927	5.84764	0.533333	-1.6	-1.6	-0.17778	0.826772	-0.11811	1.14173	2.40157
0.039:1	3.27253	4.56009	3.70172	4.98927	0.533333	-4.44444	-2.31111	-4.44444	-1.37795	-0.43307	-0.11811	1.45669
b	Control	10 % FBS	IFN-γ
	30.85	75.92	48
	25.17	43.47	48
	27.52	70.79	59.45
	29.84	128.4	34.14
	29	166.3	38.46
	31.25	126.8	36.31
	30.76	98.88	35.54
c
CD112	Control	10% FBS	IFN-γ		CD155	Control	10% FBS	IFN-γ		ULBP2/5/6	Control	10% FBS	IFN-γ		ULBP3	Control	10% FBS	IFN-γ
	1.72	0.99	1.09			2.87	1.72	4.22			1.55	0.53	4.12			3.35	2.26	4.46
	2.59	0.77	1.23			2.94	2.14	4.63			1.7	1.16	3.57			4.09	3.46	4.52
	1.81	1.16	1.24			3.14	2.16	4.58			1.49	0.99	3.53			3.99	3.59	4.29
		0.99
MHC I	Control	10% FBS	IFN-γ		OLIG2	Control	10% FBS	IFN-γ
	73	23.03	232.85			41.1	15.13	36.46
	69.76	31.89	236.69			55.44	13.81	34.54
	80.31	11.78	371.14			54.9	21.69	37.17

## Sheet: Supl. Figure 6
a
	IL-2 treated NK+GS025	IL-2+anti-CD16mAb treated NK+GS025	GS025	IL2 treated NK+NCH421K	IL2+anti-CD16 mAb treated NK+NCH421K	NCH421K
Franktalkine	61.58	13.29	0.26	11.2	82.91	0.4
IFNg	78.08	131.2	0.28	224.81	253.62	0.05
IL-10	17.84	15.47	1.13	19.58	21.43	1.22
MIP-3a	0.6	2.77	0.17	10.01	23.79	13.86
IL-12p70	0.54	0.37	0.13	0.57	0.87	0.13
IL-13	194.7	159.07	0.06	266.2	250.2	0.06
IL-17A	0.45	0.74	0.24	0.68	1.03	0.21
IL-1b	0.41	0.46	0.11	0.43	0.63	0.07
TNFa	48.03	77.36	1.51	79.05	116.83	0.71
IL-21	3.74	4.75	0.16	4.75	6.17	0.05
IL-4	9.17	16.74	0.09	3.55	24.51	0.06
IL-23	5.79	5.79	1.57	5.79	11.24	1.13
IL-5	77.61	65.26	0.22	130.58	126.36	0.2
IL-7	4.68	5.13	0.15	4.79	5.8	0.11
b
	IL-2 treated NK+GS025	IL-2+anti-CD16mAb treated NK+GS025	GS025	IL2 treated NK+NCH421K	IL2+anti-CD16 mAb treated NK+NCH421K	NCH421K
ITAC	1.25	48.37	0.49	150.92	930.82	0.49
GM-CSF	319.37	520.69	0.39	986.02	1077	0.39
MIP-1a	919.86	1129	0	1415	1517	0
MIP-1b	322.11	596.46	0.34	915.08	1228	0.18

## Sheet: Supl. Figure 8
a
	ITAC	GM-CSF	Fractalkine	IFN-𝛾	IL-10	MIP-3a	IL-12p70	IL-13	IL-17A	IL-1b	IL-2	IL-21	IL-4	IL-23	IL-5	IL-6	IL-7	IL-8	MIP-1a	MIP-1b	TNF-𝛼
CSF	3.54	2.37	10.38	0.15	1.38	16.07	0.16	0.05	0.31	0.28	3.31	0.27	0.07	1.8	0.21	283.11	3.03	851.1	74.01	85.6	3.2
b
ratio IL-6/IFN-γ	unt.	IL-2	IL-2 + anti-CD3/28
	1887.4	518.308	28.752
c
ratio IL-8/IFN-γ	unt.	IL-2	IL-2 + anti-CD3/28
	5674	4851.28	246.057

## Sheet: Supl. Figure 9
	GS025			NCH421k
control	1.41979	1.62799	1.52389	1.74046	1.83206	1.78626
1 % FBS	3.29331	2.72727	3.01029	1.24455	1.42835	1.33645
1 % FBS + NK sup.	1.96213	1.99656	1.97935	1.33699	1.32759	1.33229

## Sheet: Supl. Figure 10
B7-H6	Control	10% FBS	IFN-γ		HLA-E	Control	10% FBS	IFN-γ		PD-L1	Control	10% FBS	IFN-γ		CD133	Control	10% FBS	IFN-γ
	1.23	1.35	1.21			3.43	1.45	1.17			1.11	1.18	1.06			12.88	15.13	10.62
	1.2	0.95	1.32			1.02	0.81	0.8			2.08	1.1	1.04			9.69	13.81	9.15
	1.23	0.83	1.05			0.91	0.93	1.13			1.02	1.12	1.22			8.71	6.51	8.58
ULBP1	Control	10% FBS	IFN-γ		GFAP	Control	10% FBS	IFN-γ
	1.5	1.77	1.33735			8.01587	7.39244	9.47826
	1.44	1.66	0.94			8.42718	8.36294	8.9916
	1.45	1.36	0.89			7.42198	6.24204	6.0226
